# Supplementary material for: MODELS: a six-step framework for developing an infectious disease model
Source: Infect Dis Poverty. 2024 Apr 17;13:30. doi: 10.1186/s40249-024-01195-3 (PMC11022334; doi:10.1186/s40249-024-01195-3)
Supplement: Supplementary file 2 — Additional file 2. Example data. [file 40249_2024_1195_MOESM2_ESM.csv]

Country	Date	Cumulative no. of confirmed, probable and suspected cases
Guinea	2014/8/29	648
Guinea	2014/9/5	812
Guinea	2014/9/8	862
Guinea	2014/9/12	861
Guinea	2014/9/16	936
Guinea	2014/9/18	942
Guinea	2014/9/22	1008
Guinea	2014/9/24	1022
Guinea	2014/9/26	1074
Guinea	2014/10/1	1157
Guinea	2014/10/3	1199
Guinea	2014/10/8	1298
Guinea	2014/10/10	1350
Guinea	2014/10/15	1472
Guinea	2014/10/17	1519
Guinea	2014/10/22	1540
Guinea	2014/10/25	1553
Guinea	2014/10/29	1906
Guinea	2014/10/31	1667
Guinea	2014/11/5	1731
Guinea	2014/11/7	1760
Guinea	2014/11/12	1878
Guinea	2014/11/14	1919
Guinea	2014/11/19	1971
Guinea	2014/11/21	2047
Guinea	2014/11/26	2134
Guinea	2014/12/1	2155
Guinea	2014/12/3	2164
Guinea	2014/12/10	2292
Guinea	2014/12/15	2394
Guinea	2014/12/17	2416
Guinea	2014/12/22	2571
Guinea	2014/12/23	2597
Guinea	2014/12/24	2597
Guinea	2014/12/26	2630
Guinea	2014/12/29	2695
Guinea	2014/12/30	2706
Guinea	2014/12/31	2707
Guinea	2015/1/2	2730
Guinea	2015/1/5	2769
Guinea	2015/1/6	2775
Guinea	2015/1/7	2775
Guinea	2015/1/8	2776
Guinea	2015/1/9	2793
Guinea	2015/1/12	2799
Guinea	2015/1/13	2799
Guinea	2015/1/14	2806
Guinea	2015/1/15	2817
Guinea	2015/1/16	2825
Guinea	2015/1/19	2873
Guinea	2015/1/20	2871
Guinea	2015/1/21	2871
Guinea	2015/1/22	2873
Guinea	2015/1/23	2873
Guinea	2015/1/26	2909
Guinea	2015/1/27	2917
Guinea	2015/1/28	2917
Guinea	2015/1/29	2921
Guinea	2015/1/30	2920
Guinea	2015/2/2	2959
Guinea	2015/2/3	2975
Guinea	2015/2/4	2975
Guinea	2015/2/5	2986
Guinea	2015/2/6	2988
Guinea	2015/2/10	3044
Guinea	2015/2/11	3044
Guinea	2015/2/12	3068
Guinea	2015/2/13	3081
Guinea	2015/2/16	3101
Guinea	2015/2/17	3108
Guinea	2015/2/18	3108
Guinea	2015/2/19	3115
Guinea	2015/2/20	3120
Guinea	2015/2/23	3155
Guinea	2015/2/25	3155
Guinea	2015/2/26	3175
Guinea	2015/2/27	3190
Guinea	2015/3/2	3205
Guinea	2015/3/4	3205
Guinea	2015/3/5	3237
Guinea	2015/3/6	3248
Guinea	2015/3/10	3285
Guinea	2015/3/11	3285
Guinea	2015/3/12	3330
Guinea	2015/3/13	3331
Guinea	2015/3/16	3373
Guinea	2015/3/17	3389
Guinea	2015/3/18	3389
Guinea	2015/3/20	3404
Guinea	2015/3/23	3420
Guinea	2015/3/24	3429
Guinea	2015/3/25	3429
Guinea	2015/3/26	3459
Guinea	2015/3/27	3466
Guinea	2015/4/7	3515
Guinea	2015/4/9	3515
Guinea	2015/4/13	3541
Guinea	2015/4/14	3548
Guinea	2015/4/15	3548
Guinea	2015/4/16	3566
Guinea	2015/4/17	3569
Guinea	2015/4/20	3565
Guinea	2015/4/21	3565
Guinea	2015/4/22	3565
Guinea	2015/4/23	3568
Guinea	2015/4/24	3576
Guinea	2015/4/27	3585
Guinea	2015/4/28	3584
Guinea	2015/4/30	3581
Guinea	2015/5/1	3578
Guinea	2015/5/4	3591
Guinea	2015/5/5	3589
Guinea	2015/5/6	3589
Guinea	2015/5/7	3592
Guinea	2015/5/8	3592
Guinea	2015/5/11	3599
Guinea	2015/5/12	3597
Guinea	2015/5/13	3599
Guinea	2015/5/14	3615
Guinea	2015/5/15	3619
Guinea	2015/5/18	3626
Guinea	2015/5/19	3635
Guinea	2015/5/20	3635
Guinea	2015/5/21	3649
Guinea	2015/5/22	3647
Guinea	2015/5/25	3640
Guinea	2015/5/26	3641
Guinea	2015/5/27	3641
Guinea	2015/5/28	3639
Guinea	2015/5/29	3644
Guinea	2015/6/1	3653
Guinea	2015/6/2	3652
Guinea	2015/6/3	3652
Guinea	2015/6/4	3657
Guinea	2015/6/5	3664
Guinea	2015/6/8	3669
Guinea	2015/6/9	3670
Guinea	2015/6/10	3670
Guinea	2015/6/11	3674
Guinea	2015/6/12	3677
Guinea	2015/6/15	3677
Guinea	2015/6/16	3678
Guinea	2015/6/17	3674
Guinea	2015/6/18	3675
Guinea	2015/6/19	3674
Guinea	2015/6/22	3698
Guinea	2015/6/23	3718
Guinea	2015/6/24	3718
Guinea	2015/6/25	3718
Guinea	2015/6/26	3720
Guinea	2015/6/29	3724
Guinea	2015/6/30	3729
Guinea	2015/7/1	3729
Guinea	2015/7/2	3745
Guinea	2015/7/3	3750
Guinea	2015/7/6	3744
Guinea	2015/7/7	3748
Guinea	2015/7/8	3748
Guinea	2015/7/9	3744
Guinea	2015/7/10	3751
Guinea	2015/7/13	3754
Guinea	2015/7/14	3760
Guinea	2015/7/15	3760
Guinea	2015/7/16	3762
Guinea	2015/7/17	3770
Guinea	2015/7/20	3784
Guinea	2015/7/21	3783
Guinea	2015/7/22	3783
Guinea	2015/7/23	3788
Guinea	2015/7/24	3787
Guinea	2015/7/27	3792
Guinea	2015/7/28	3786
Guinea	2015/7/29	3786
Guinea	2015/7/30	3785
Guinea	2015/7/31	3781
Guinea	2015/8/3	3786
Guinea	2015/8/4	3784
Guinea	2015/8/5	3784
Guinea	2015/8/6	3792
Guinea	2015/8/7	3795
Guinea	2015/8/10	3791
Guinea	2015/8/11	3787
Guinea	2015/8/12	3787
Guinea	2015/8/13	3792
Guinea	2015/8/14	3791
Guinea	2015/8/17	3790
Guinea	2015/8/18	3786
Guinea	2015/8/19	3786
Guinea	2015/8/20	3792
Guinea	2015/8/21	3795
Guinea	2015/8/24	3790
Guinea	2015/8/25	3792
Guinea	2015/8/26	3792
Guinea	2015/8/27	3797
Guinea	2015/8/28	3797
Guinea	2015/8/31	3790
Guinea	2015/9/1	3792
Guinea	2015/9/2	3792
Guinea	2015/9/3	3792
Guinea	2015/9/4	3792
Guinea	2015/9/7	3793
Guinea	2015/9/8	3792
Guinea	2015/9/9	3792
Guinea	2015/9/10	3791
Guinea	2015/9/11	3791
Guinea	2015/9/14	3793
Guinea	2015/9/15	3792
Guinea	2015/9/16	3792
Guinea	2015/9/17	3794
Guinea	2015/9/18	3794
Guinea	2015/9/21	3797
Guinea	2015/9/22	3800
Guinea	2015/9/23	3800
Guinea	2015/9/24	3801
Guinea	2015/9/25	3797
Guinea	2015/9/28	3805
Guinea	2015/9/29	3805
Guinea	2015/9/30	3805
Guinea	2015/10/1	3808
Guinea	2015/10/2	3809
Guinea	2015/10/5	3804
Guinea	2015/10/6	3804
Guinea	2015/10/7	3804
Guinea	2015/10/8	3799
Guinea	2015/10/9	3800
Guinea	2015/10/13	3800
Guinea	2015/10/15	3802
Guinea	2015/10/16	3804
Guinea	2015/10/20	3803
Guinea	2015/10/22	3801
Guinea	2015/10/23	3801
Guinea	2015/10/26	3804
Guinea	2015/10/27	3806
Guinea	2015/10/29	3808
Guinea	2015/10/30	3808
Guinea	2015/11/3	3810
Guinea	2015/11/5	3805
Guinea	2015/11/6	3805
Guinea	2015/11/10	3805
Guinea	2015/11/11	3805
Guinea	2015/11/12	3805
Guinea	2015/11/16	3805
Guinea	2015/11/17	3804
Guinea	2015/11/20	3804
Guinea	2015/11/24	3804
Guinea	2015/11/26	3804
Guinea	2015/12/1	3804
Guinea	2015/12/2	3804
Guinea	2015/12/3	3805
Guinea	2015/12/9	3804
Guinea	2015/12/10	3804
Guinea	2015/12/11	3804
Guinea	2015/12/15	3807
Guinea	2015/12/16	3807
Guinea	2015/12/17	3805
Guinea	2015/12/22	3804
Guinea	2015/12/23	3804
Guinea	2015/12/29	3804
Guinea	2016/3/23	3804
