# Supplementary material for: MODELS: a six-step framework for developing an infectious disease model
Source: Infect Dis Poverty. 2024 Apr 17;13:30. doi: 10.1186/s40249-024-01195-3 (PMC11022334; doi:10.1186/s40249-024-01195-3)
Supplement: Supplementary file 3 — Additional file 3. Figure drawing R code. [file 40249_2024_1195_MOESM3_ESM.r]

# packages ----------------------------------------------------------------

library(tidyverse)
library(deSolve)
library(patchwork)

DataEVD <- read.csv('./EVD.csv')[,2:3]
names(DataEVD) <- c('date', 'cumlative_cases')
DataEVD <- DataEVD |> 
  mutate(date =as.Date(date)) |> 
  complete(date = seq.Date(min(date), max(date), by='day'),
           fill = list(cumlative_cases = NA)) |> 
  fill(cumlative_cases, .direction = 'down') |> 
  mutate(year = year(date),
         time = as.integer(date - min(date))) |> 
  left_join(data.frame(year = 2013:2016,
                       N = c(11055430, 11333365, 11625998, 11930985)),
            by = 'year')


# model -------------------------------------------------------------------

sir_model <- function(time, state, parameters) {
  with(as.list(c(state, parameters)), {
    N <- S + I + R
    dS <- -beta * S * I / N
    dC <- -dS
    dI <- beta * S * I / N - gamma * I
    dR <- gamma * I
    return(list(c(dS, dI, dC, dR)))
  })
}

parameters <- c(beta = 1.5*1/9.4,
                gamma = 1/9.4)
state <- c(S = DataEVD$N[1],
           I = DataEVD$cumlative_cases[1],
           C = DataEVD$cumlative_cases[1],
           R = 0)
times <- DataEVD$time

sir_out <- ode(y = state,
               times = times,
               func = sir_model,
               parms = parameters,
               method = 'rk4') |> 
  as.data.frame() |> 
  select(time, C) |> 
  left_join(DataEVD,
            by = c(time = 'time')) |> 
  arrange(time)

## plot -----

fig1 <- ggplot(data = sir_out,
       mapping = aes(x = date))+
  geom_line(mapping = aes(y = cumlative_cases,
                          color = 'actual'))+
  geom_line(mapping = aes(y = C,
                          color = 'model'))+
  scale_y_continuous(expand = expansion(mult = c(0, 0.15)))+
  scale_x_date(date_labels = '%Y-%m',
               date_breaks = '4 months',
               expand = expansion(mult = c(0.05, 0.1)))+
  theme_bw()+
  theme(legend.position = 'none')+
  labs(x = NULL,
       y = 'Cumulative cases',
       color = NULL,
       title = 'A')

fig2 <- ggplot(data = sir_out,
               mapping = aes(x = date))+
  geom_line(mapping = aes(y = cumlative_cases,
                          color = 'actual'))+
  geom_line(mapping = aes(y = C,
                          color = 'model'))+
  coord_cartesian(ylim = c(500, 5000))+
  scale_y_continuous(expand = expansion(mult = c(0, 0.15)))+
  scale_x_date(date_labels = '%Y-%m',
               date_breaks = '4 months',
               expand = expansion(mult = c(0.05, 0.1)))+
  theme_bw()+
  labs(x = NULL,
       y = 'Cumulative cases',
       title = 'B',
       color = NULL)

fig1 + fig2

ggsave(filename = 'figure 2.png',
       dpi = 300,
       width = 8,
       height = 4)

fig3 <- ggplot(data = sir_out,
       mapping = aes(x = date))+
  geom_point(mapping = aes(y = c(0, diff(cumlative_cases)),
                          color = 'actual'))+
  geom_line(mapping = aes(y = c(0, diff(C)),
                          color = 'model'))+
  scale_y_continuous(expand = expansion(mult = c(0, 0.15)),
                     limits = c(1, NA))+
  scale_x_date(date_labels = '%Y-%m',
               date_breaks = '4 months',
               expand = expansion(mult = c(0.05, 0.1)))+
  theme_bw()+
  theme(legend.position = 'none')+
  labs(x = NULL,
       y = 'Daily Incidence',
       title = 'A',
       color = NULL)

fig4 <- ggplot(data = sir_out,
               mapping = aes(x = date))+
  geom_point(mapping = aes(y = c(0, diff(cumlative_cases)),
                           color = 'actual'))+
  geom_line(mapping = aes(y = c(0, diff(C)),
                          color = 'model'))+
  scale_y_continuous(expand = expansion(mult = c(0, 0.15)),
                     limits = c(1, NA))+
  scale_x_date(date_labels = '%Y-%m',
               date_breaks = '4 months',
               expand = expansion(mult = c(0.05, 0.1)))+
  coord_cartesian(ylim = c(1, 400))+
  theme_bw()+
  labs(x = NULL,
       y = 'Daily Incidence',
       title = 'B',
       color = NULL)

fig3 + fig4

ggsave(filename = 'figure 3.png',
       dpi = 300,
       width = 8,
       height = 4)
